# Supplementary material for: Out From the Shadows – Resolution of the Taxonomy of the Family Cryomorphaceae
Source: Front Microbiol. 2020 May 5;11:795. doi: 10.3389/fmicb.2020.00795 (PMC7214798; doi:10.3389/fmicb.2020.00795)
Supplement: TABLE S1 — Genome data analyzed including the GTDB taxonomy, environmental sources and specific genome details. [file Table_1.XLSX]

## Sheet: Sheet1
Strain (T= type strain) or MAG	Order	Family	Genus	Species/Name	Accession code	Genome size	G+C	source of strain or MAG	Completness (contamination)	BAC120	RpsJ<->RplQ+DnaA
X1.MaxBin.021	AKYH767	̶―	̶―	̶―	GCA_006218065.1	5257400	50.7	groundwater metagenome, groundwater, Ohio		103	31
FW215_bin_19	AKYH767	̶―	̶―	̶―	GCA_004297845.1	3469785	34.6	groundwater metagenome, groundwater, Tennessee	̶―	115	31
palsa_966	AKYH767	2-12-FULL-35-15	2-12-FULL-35-15	2-12-FULL-35-15 sp003151815	GCA_003151815.1	2525747	34.6	peat metagenome, permafrost active layer soil, Sweden	71.67 (0.48)	88	30
palsa_968	AKYH767	b-17BO	Palsa-968	PALSA-968 sp003153315	GCA_003153315.1	4143903	36.5	peat metagenome, permafrost active layer soil, Sweden	98.57 (7.62)	117	30
UBA2475	AKYH767	b-17BO	UBA2475	UBA2475 sp002342065	GCA_002342065.1	4145700	34.8	lake metagenome, lakewater, Lake Michigan, USA	99.52 (2.06)	118	30
UBA4416	AKYH767	b-17BO	UBA4416	UBA4416 sp002390745	GCA_002390745.1	5181108	48.3	wastewater metagenome, wastewater, Denmark	99.05 (2.65)	117	31
palsa_971	AKYH767	Palsa-948	Palsa-948	Palsa-948 sp003164895	GCA_003164895.1	3247300	37.3	peat metagenome, permafrost active layer soil, Sweden	98.48 (0.48)	115	28
Baikal_G3	AKYH767	Palsa-965	GCA-2737665	GCA-2737665 sp002737665	GCA_002737665.1	1652972	35.8	lake water metagenome, lakewater, Lake Baikal, Russia	70.08 (2.54)	95	31
palsa_969	AKYH767	Palsa-965	Palsa-965	Palsa-965 sp003151415	GCA_003151415.1	4312389	45.5	peat metagenome, permafrost active layer soil, Sweden	88.81 (1.67)	95	10
Bin7_1	AKYH767-A	̶―	̶―	̶―	GCA_004295015.1	3866995	39.4	activated sludge metagenome, bioreactor, Saudia Arabia	̶―	117	31
LA_BCD	AKYH767-A	̶―	̶―	̶―	GCA_003389295.1	3336305	41.8	biofilter metagenome, biofilm, Saudi Arabia	̶―	119	31
MB_BCD	AKYH767-A	̶―	̶―	̶―	GCA_003388485.1	3387791	41.8	biofilter metagenome, biofilm, Saudi Arabia	̶―	119	30
2013_40CM_41_45	AKYH767-A	2013-40CM-41-45	2013-40CM-41-45	2013-40CM-41-45 sp002215675	GCA_002215675.1	3376622	41.3	soil metagenome, soil, California	97.62 (0.71)	114	29
palsa_967	AKYH767-A	2013-40CM-41-45	palsa-967	PALSA-967 sp003151745	GCA_003151745.1	4608047	40.1	peat metagenome, permafrost active layer soil, Sweden	97.38 (4.76)	113	28
UBA6661	AKYH767-A	OLB10	OLB10	OLB10 sp002455375	GCA_002455375.1	3091642	37	bioreactor sludge metagenome, activated sludge, Australia	95.79 (1.79)	104	31
OLB10	AKYH767-A	OLB10	OLB10	sp001567275	GCA_001567275.1	2962906	38.9	bioreactor metagenome, washed granular sludge, The Netherlands	95.24 (0.95)	104	30
KCTC 52047T	Bacteroidales	1G12 (Salibacteraceae fam. nov.)	Salibacter	Salibacter halophilus	GCA_008806325.1	3122189	40.3	isolate, saltern, China	̶―	120	30
ATCC 51529T	Bacteroidales	Bacteroidaceae	Alloprevotella	Alloprevotella tannerae	GCA_000159995.1	2585719	46.6	isolate, human gingival crevice, USA	98.5 (0)	120	31
NCTC 9343T	Bacteroidales	Bacteroidaceae	Bacteroides	Bacteroides fragilis	GCA_000025985.1	5205140	43.1	isolate, human appendix abscess	99.26 (0)	120	31
DSM 18170T	Bacteroidales	Bacteroidaceae	Bacteroides_A	Bacteroides salanitronis	GCA_000190575.1	4242803	46.5	isolate, chicken caecum	98.41 (0)	120	31
ATCC 8482T	Bacteroidales	Bacteroidaceae	Bacteroides_B	Bacteroides vulgatus	GCA_000012825.1	5163189	42.2	isolate, human faeces	99.25 (0.95)	120	31
DSM 18011T	Bacteroidales	Bacteroidaceae	Bacteroides_E	Bacteroides coprosuis	GCA_000212915.1	2756019	35	isolate, swine-manure storage pit, USA	97.33 (0)	118	31
YIT 11840T	Bacteroidales	Bacteroidaceae	Paraprevotella	Paraprevotella clara	GCA_000233955.1	4233768	48.2	isolate, human faeces	99.26 (1.15)	120	31
CCUG 55929T	Bacteroidales	Bacteroidaceae	Phocaeicola	Phocaeicola abscessus	GCA_000312445.1	2536876	47.3	isolate, brain abscess	96.28 (1.12)	119	31
ATCC 25845T	Bacteroidales	Bacteroidaceae	Prevotella	Prevotella melaninogenica	GCA_000144405.1	3168282	41	isolate, sputum	99.32 (0)	120	31
DSM 28579T	Bacteroidales	Balneicellaceae [Marinifilaceae-GTDB]	Balneicella	Balneicella halophila	GCA_003096835.1	2089523	35.5	isolate, thermal spring, Tunisia	98.92 (0)	119	31
DSM 18177T	Bacteroidales	Barnesiellaceae	Barnesiella	Barnesiella viscericola	GCA_000512915.1	3076856	51.7	isolate, chicken caecum	99.62 (0.19)	119	31
NSB1T	Bacteroidales	Coprobacteraceae	Coprobacter	Coprobacter fastidiosus	GCA_000473955.1	3413912	38.3	isolate, infant faeces, Russia	99.53 (0)	119	30
ATCC BAA-286T	Bacteroidales	Dysgonamonadaceae	Dysgonomonas	Dysgonomonas gadei	GCA_000213555.1	5176087	39.6	isolate, gall bladder	100 (0)	119	30
ING2-E5AT	Bacteroidales	Dysgonamonadaceae	Petrimonas	Petrimonas mucosa	GCA_900095795.1	3717632	48	isolate, biogas bioreactor, Germany	100 (1.64)	118	31
DSM 18083T	Bacteroidales	Dysgonamonadaceae	Proteiniphilum	Proteiniphilum saccharofermentans	GCA_000380985.1	4776693	43.1	isolate, biogas bioreactor, Germany	99.45 (0.55)	120	31
TBC1T	Bacteroidales	Lentimicrobiaceae	Lentimicrobium	Lentimicrobium saccharophilum	GCA_001192835.1	4514407	46.7	isolate, methanogenic granular sludge, Japan	97.67 (1.61)	120	31
59.16BT (un-validated description)	Bacteroidales	Marinifilaceae	"Labilibaculum"	"Labilibaculum filiforme"	GCA_002843315.1	5195448	35.4	isolate, subsurface of marine sediment, Baltic Sea	99.19 (1.88)	120	31
DSM 23225T	Bacteroidales	Marinifilaceae	Butyricimonas	Butyricimonas faecalis	GCA_000379665.1	4770838	44.8	isolate, human faeces	100 (0)	120	31
JCM 15579T	Bacteroidales	Marinifilaceae	Marinifilum	Marinifilum fragile	GCA_001310955.1	4718481	35.7	isolate, tidal flat sediment, Korea	99.46 (1.88)	113	31
Odoribacter splanchnicus	Bacteroidales	Marinifilaceae	Odoribacter	Odoribacter splanchnicus	GCA_000190535.1	4392288	43.4	isolate, abdominal abscess	99.46 (0)	120	31
DSM 15055T	Bacteroidales	Marinilabiliaceae	Alkaliflexus	Alkaliflexus imshenetskii	GCF_000517065.1	4122270	42.7	isolate, soda lake, Central Asia	96.74 (1.09)	117	30
SC/BZ-SP2T	Bacteroidales	Marinilabiliaceae	Alkalitalea	Alkalitalea saponilacus	GCA_002201795.1	4775573	39.3	isolate, soda lake, USA	99.46 (1.09)	120	31
DSM 12881T	Bacteroidales	Marinilabiliaceae	Anaerophaga	Anaerophaga thermohalophila	GCF_000191885.1	4324239	41.3	isolate, oil separation tank, Germany	99.46 (5.98)	120	31
JCM 15548T	Bacteroidales	Marinilabiliaceae	Geofilum	Geofilum rubicundum	GCA_000974365.1	4921400	44.8	isolate, deep subseafloor sediment, off Japan	98.1 (1.27)	120	31
HQYD1T	Bacteroidales	Marinilabiliaceae	Labilibacter	Labilibacter aurantiacus	GCA_001660705.2	5879763	35.1	isolate, sea squirt, China	100 (1.27)	120	31
JCM 21150T	Bacteroidales	Marinilabiliaceae	Marinilabilia	Marinilabilia salmonicolor	GCA_000259075.1	4982627	41.9	isolate, marine sediment	100 (1.63)	120	31
DSM 9555T	Bacteroidales	Marinilabiliaceae	Saccharicrinis	Saccharicrinis fermentans	GCA_000517085.1	5982061	37.6	isolate, marine sediment	100 (0.54)	120	31
DSM 19012T	Bacteroidales	Marinilabiliaceae	Thermophagus	Thermophagus xiamenensis	GCA_900112795.1	3899561	39.1	isolate, hot spring sediment, China	99.46 (0.54)	120	31
YL27T	Bacteroidales	Muribaculaceae	Muribaculum	Muribaculum intestinale	GCA_002201515.1	3307069	50.1	isolate, mouse gut	99.06 (0)	119	31
WB4T	Bacteroidales	Paludibacteraceae	Paludibacter	Paludibacter propionicigenes	GCA_000183135.1	3685504	38.9	isolate, rice field plant residue, Japan	100 (0.54)	120	31
DSM 20707T	Bacteroidales	Porphyromonadaceae	Porphyromonas	Porphyromonas asaccharolytica	GCA_000212375.1	2186370	52.5	isolate, pleural fluid (empyema)	99.92 (0)	117	31
FH5T	Bacteroidales	Prolixibacteraceae	Draconibacterium	Draconibacterium orientale	GCA_000626635.1	5132075	41.3	isolate, marine sediment, China	99.89 (3.06)	120	31
DSM 28823T	Bacteroidales	Prolixibacteraceae	Mangrovibacterium	Mangrovibacterium marinum	GCA_003046625.1	4598241	46.8	isolate, coastal sediment, China	100 (4.03)	120	31
DSM 26910T	Bacteroidales	Prolixibacteraceae	Mariniphaga	Mariniphaga anaerophila	GCA_900129025.1	5048302	41.8	isolate,tidal sediment, Japan	99.73 (2.96)	120	31
ATCC BAA-1284T	Bacteroidales	Prolixibacteraceae	Prolixibacter	Prolixibacter bellariivorans	GCA_000621705.1	5151245	44.2	isolate, marine-sediment fuel cell, USA	100 (2.42)	118	31
CGMCC 1.9156T	Bacteroidales	Prolixibacteraceae	Sunxiuqinia	Sunxiuqinia elliptica	GCA_900113005.1	5094324	41.7	isolate, sediment of sea cumcumber farm, China	100 (2.96)	120	31
DSM 27063T	Bacteroidales	Prolixibacteraceae	Tangfeifania	Tangfeifania diversioriginum	GCA_900141875.1	4779684	41.8	isolate, saline lake, China	99.46 (4.03)	119	31
DSM 17216T	Bacteroidales	Rikenellaceae	Alistipes	Alistipes putredinis	GCA_000154465.1	2550678	53.3	isolate, human appendicitis	99.52 (0.96)	118	31
AP11T	Bacteroidales	Rikenellaceae	Alistipes_A	Alistipes ihumii	GCF_000321205.1	2772824	57.9	isolate, human feces	100 (1.15)	119	31
DSM 15922T	Bacteroidales	Rikenellaceae	Rikenella	Rikenella microfusus	GCA_000427365.1	2880076	57	isolate, avian intestine	100 (0)	118	31
L21-Spi-D4T	Bacteroidales	Salinivirgaceae	Salinivirga	Salinivirga cyanobacteriivorans	GCA_001443605.1	4812386	39	isolate, hypersaline cyanobacterial mat, Kiribati	99.52 (1.43)	120	31
ATCC 8503T	Bacteroidales	Tannerellaceae	Parabacteroides	Parabacteroides distasonis	GCA_000012845.1	4811379	45.1	isolate human faeces	99.42 (0.38)	120	31
ATCC 43037T	Bacteroidales	Tannerellaceae	Tannerella	Tannerella forsythia	GCA_001006485.1	3281748	47.1	isolate, human peridontal pocket	98.91 (0.86)	120	31
A7P-90mT	Bacteroidales	Williamwhitmaniaceae	Williamwhitmania	Williamwhitmania taraxaci	GCA_900096565.1	4154490	42.6	isolate, anoxic lake water, Antarctica	99.52 (2.14)	120	31
DSM 2588T	Chitinophagales	Chitinophagaceae	Chitinophaga	Chitinophaga pinensis	GCA_000024005.1	9127347	45.2	isolate, pine litter, Australia	99.51 (0.74)	120	30
DSM 245T	Chlorobiales	Chlorobiaceae	Chlorobium	Chlorobium limicola	GCA_000020465.1	2763181	51.3	isolate, aquatic ecosystem	99.98 (0)	120	31
J034	Flavobacteriales	̶―	̶―	̶―	GCA_003696585.1	2499106	37.2	hot spring metagenome, iron-rich hot spring, Japan	̶―	117	30
SAT99	Flavobacteriales	1G12 (Salibacteraceae fam. nov.)	GCA-2705995	GCA-2705995 sp002705995	GCA_002705995.1	4489342	38.4	Tara metagenome, pelagic zone, South Atlantic Ocean	99.19 (1.61)	119	30
UBA1993	Flavobacteriales	1G12 (Salibacteraceae fam. nov.)	SHAN690	SHAN690 sp002336485	GCA_002336485.1	3173576	43.7	marine metagenome, subsurface seawater, North Sea	98.39 (0.54)	116	29
UBA4422	Flavobacteriales	1G12 (Salibacteraceae fam. nov.)	SHAN690	SHAN690 sp002389645	GCA_002389645.1	2877545	39.8	marine metagenome, subsurface seawater, North Sea	99.46 (4.84)	116	29
UBA12245	Flavobacteriales	1G12 (Salibacteraceae fam. nov.)	SHAN690	SHAN690 sp002390775	GCA_003477125.1	3199126	39.2	marine metagenome, marine,	90.89 (7.42)	115	31
UBA10426	Flavobacteriales	1G12 (Salibacteraceae fam. nov.)	UBA10426	UBA10426 sp003499525	GCA_003499525.1	3259411	41.7	aquatic metagenome, swamp water, USA	100 (1.08)	120	31
SAT141	Flavobacteriales	1G12 (Salibacteraceae fam. nov.)	UBA2108	UBA2108 sp002713215	GCA_002713215.1	5030346	40.1	Tara metagenome, pelagic zone, South Atlantic Ocean	99.46 (5.77)	120	31
UBA1986	Flavobacteriales	1G12 (Salibacteraceae fam. nov.)	UBA4419	UBA4419 sp002336245	GCA_002336245.1	2708468	44.6	marine metagenome, subsurface seawater, North Sea	100 (0.11)	115	28
UBA8146	Flavobacteriales	1G12 (Salibacteraceae fam. nov.)	UBA4419	UBA4419 sp002336245	GCA_003483225.1	2152947	44.6	marine metagenome	74.8 (2.06)	96	23
UBA6049	Flavobacteriales	1G12 (Salibacteraceae fam. nov.)	UBA6049	UBA6049 sp002429085	GCA_002429085.1	3926399	37.7	coral metagenome, coral mucus, Guam	95.85 (1.43)	100	22
UBA6057	Flavobacteriales	1G12 (Salibacteraceae fam. nov.)	UBA6057	UBA6057 sp002428995	GCA_002428995.1	5325570	49.1	coral metagenome, coral mucus, Florida	99.46 (0)	115	29
UBA6770	Flavobacteriales	1G12 (Salibacteraceae fam. nov.)	UBA6770	UBA6770 sp002453255	GCA_002453255.1	3263666	36	marine metagenome, marine w/ plankton,	99.16 (8.17)	113	29
SAT3021	Flavobacteriales	1G12 (Salibacteraceae fam. nov.)	UBA6770	UBA6770 sp002707155	GCA_002707155.1	3038449	37.2	Tara metagenome, pelagic zone, South Atlantic Ocean	100 (6.34)	118	31
BACL11_MAG-121015-bin20	Flavobacteriales	BACL11	̶―	̶―	GCA_001439105.1	1209326	32.8	marine metagenome, surface water, Baltic Sea	80.92 (2.83)	75	26
EAC38	Flavobacteriales	BACL11	BACL11	BACL11 sp002693745	GCA_002693745.1	1329794	30.2	Tara metagenome, pelagic zone, Eastern Africa Coastal Province	73.39 (1.08)	83	2
EAC33	Flavobacteriales	BACL11	GCA-002697625	GCA-002697625 sp002696275	GCA_002696275.1	1788455	30	Tara metagenome, pelagic zone, Eastern Africa Coastal Province	90.93 (4.57)	110	30
NAT45	Flavobacteriales	BACL11	GCA-002697625	GCA-002697625 sp002697625	GCA_002697625.1	1664267	30.8	Tara metagenome, pelagic zone, North Atlantic Ocean	92 (1.61)	102	27
SAT77	Flavobacteriales	BACL11	GCA-002697625	GCA-002697625 sp002710495	GCA_002710495.1	1566675	30.8	Tara metagenome, pelagic zone, South Atlantic Ocean	86.75 (3.23)	95	19
SP54	Flavobacteriales	BACL11	GCA-002715885	GCA-002715885 sp002715885	GCA_002715885.1	978862	30.3	Tara metagenome, pelagic zone, South Pacific Ocean	61.65 (0.54)	75	29
CPC60	Flavobacteriales	BACL11	GCA-2683775	GCA-2683775 sp002683775	GCA_002683775.1	1172561	30	Tara metagenome, pelagic zone, Chile-Peru Current Coastal Province	69.55 (0.81)	92	31
RS341	Flavobacteriales	BACL11	GCA-2693335	GCA-2693335 sp002724895	GCA_002724895.1	1580829	28.3	Tara metagenome, pelagic zone, Red Sea	86.18 (2.96)	96	16
NAT55	Flavobacteriales	BACL11	GCA-2697505	GCA-2697505 sp002697505	GCA_002697505.1	1976846	30.2	Tara metagenome, pelagic zone, North Atlantic Ocean	82.89 (3.23)	97	27
NAT180	Flavobacteriales	BACL11	GCA-2705205	GCA-2705205 sp002705205	GCA_002705205.1	1210766	31.7	Tara metagenome, pelagic zone, North Atlantic Ocean	67.24 (0)	72	2
NAT179	Flavobacteriales	BACL11	GCA-2711125	GCA-2711125 sp002711125	GCA_002711125.1	1691798	29.1	Tara metagenome, pelagic zone, North Atlantic Ocean	97.04 (0.54)	115	31
SAT152	Flavobacteriales	BACL11	GCA-2712715	GCA-2712715 sp002712715	GCA_002712715.1	1554143	29.5	Tara metagenome, pelagic zone, South Atlantic Ocean	92.26 (0.59)	107	22
SP71	Flavobacteriales	BACL11	GCA-2715565	GCA-2715565 sp002715565	GCA_002715565.1	1372768	28.2	Tara metagenome, pelagic zone, South Pacific Ocean	76.61 (0)	94	29
SP47	Flavobacteriales	BACL11	GCA-2716345	GCA-2716345 sp002716345	GCA_002716345.1	1497536	29.7	Tara metagenome, pelagic zone, South Pacific Ocean	88.71 (3.76)	94	26
RS431	Flavobacteriales	BACL11	GCA-2728175	GCA-2728175 sp002728175	GCA_002728175.1	1806930	28.8	Tara metagenome, pelagic zone, Red Sea	93.91 (6.72)	113	29
TMED123	Flavobacteriales	BACL11	TMED123	TMED123 sp002170165	GCA_002170165.1	2135162	38.5	Tara metagenome, pelagic zone, Mediterranean Sea	70.97 (3.49)	97	31
SAT105	Flavobacteriales	BACL11	UBA8444	UBA8444 sp002714805	GCA_002714805.1	1669274	31.6	Tara metagenome, pelagic zone, South Atlantic Ocean	93.55 (1.08)	113	31
BPAA	Flavobacteriales	Blattabacteriaceae	Blattabacterium	Blattabacterium cuenoti	GCA_000348805.1	632490	26.4	cockroach endosymbiont	97.58 (0)	107	30
PSPU	Flavobacteriales	Blattabacteriaceae	Candidatus Sulcia	Candidatus Sulcia muelleri	GCA_000829155.1	285352	20.9	leafhopper insect endosymbiont	̶―	79	29
ASNER	Flavobacteriales	Blattabacteriaceae	Candidatus Uzinura	Candidatus Uzinura diaspidicola	GCA_000331975.1	263431	30.2	scale insect endosymbiont	̶―	70	28
FNIIJ	Flavobacteriales	Blattabacteriaceae	Candidatus Walczuchella	Candidatus Walczuchella monophlebidarum	GCA_000709555.1	309299	32.7	scale insect endosymbiont	̶―	80	28
GspS2-BC2016	Flavobacteriales	Blattabacteriaceae		Geopemphigus sp. endosymbiont	GCA_002904345.1	1317719	37	aphid endosymbiont	94.8 (0)	111	31
Bin_36_2	Flavobacteriales	Crocinitomiciaceae	̶―	̶―	GCA_008017055.1	1134521	36.7	wastewater metagenome, water purification system, California	̶―	37	1
Bin_65	Flavobacteriales	Crocinitomiciaceae	̶―	̶―	GCA_008017065.1	2395197	40.2	wastewater metagenome, water purification system, California	̶―	92	15
M0103	Flavobacteriales	Crocinitomiciaceae	SZUA-381	SZUA-381 M0103	GCA_006227105.1	2936368	39.8	estuarine sediment metagenome, surface sediment , China	̶―	118	30
MAH-3	Flavobacteriales	Crocinitomiciaceae	̶―	̶―	GCF_007558725.1	4271694	41.6	isolate, rice field soil, Korea	̶―	119	30
PH2015_05S_45	Flavobacteriales	Crocinitomiciaceae	̶―	̶―	GCA_004295165.1	1590183	45.2	microbial mat metagenome, river bed microbial mat, California	64.78 (14.53)	103	27
40-80	Flavobacteriales	Crocinitomiciaceae	40-80	40-80 sp001899145	GCA_001899145.1	3521150	39.6	bioreactor metagenome, thiocyanate stock bioreactor, South Africa	100 (0)	116	31
N62T	Flavobacteriales	Crocinitomiciaceae	Brumimicrobium	Brumimicrobium aurantiacum	GCA_003402975.1	3423338	33.9	isolate, coastal sediment, China	̶―	120	31
IC156T	Flavobacteriales	Crocinitomiciaceae	Brumimicrobium	Brumimicrobium glaciale	GCA_004152935.1	4271785	33.8	isolate, sea ice, Antarctica	̶―	120	31
JCM 14063T	Flavobacteriales	Crocinitomiciaceae	Brumimicrobium	Brumimicrobium mesophilum	GCA_003025005.1	3882835	33.6	isolate, coastal sediment, Korea	100 (0.54)	120	31
LHR20T	Flavobacteriales	Crocinitomiciaceae	Brumimicrobium	Brumimicrobium salinarum	GCA_002844555.1	3413539	34.3	isolate, marine saltern, China	98.92 (0.65)	119	31
UBA2104	Flavobacteriales	Crocinitomiciaceae	Brumimicrobium	Brumimicrobium sp002331485	GCA_002331485.1	3410805	37.6	marine metagenome, marine w/ plankton,	100 (1.13)	116	30
NORP2	Flavobacteriales	Crocinitomiciaceae	Brumimicrobium	Brumimicrobium sp002734085	GCA_002734085.1	4031094	35	marine metagenome, marine subsurface aquifer, North Pond Atlantic Ocean	100 (0.54)	119	31
C305	Flavobacteriales	Crocinitomiciaceae	Brumimicrobium	Brumimicrobium sp003143775	GCF_003143775.1	3846876	35.5	isolate, coastal sediment, China	100 (0.72)	119	31
0182T	Flavobacteriales	Crocinitomiciaceae	Crocinitomix	Crocinitomix algicola	GCF_001661595.2	3719297	35.3	isolate, marine rhodophyta, off China	100 (0)	119	31
ATCC 23190T	Flavobacteriales	Crocinitomiciaceae	Crocinitomix	Crocinitomix catalasitica	GCF_000621625.1	4622888	34.1	isolate, under frozen sand, Alaska	100 (0.54)	119	31
MedPE-SWsnd	Flavobacteriales	Crocinitomiciaceae	Crocinitomix	Crocinitomix sp. MedPE-SWsnd	GCA_001874165.1	1705329	36.7	marine metagenome, seawater, off Alicante, Spain	46.55 (0)	62	1
M2408	Flavobacteriales	Crocinitomiciaceae	Fluviicola	̶―	GCA_006226425.1	3410462	42.9	estuarine sediment metagenome, surface sediment , China	̶―	117	30
RIFCSPHIGHO2_02_FULL_43_260	Flavobacteriales	Crocinitomiciaceae	Fluviicola	Cand. Fluviicola riflensis	GCA_002243285.1	4551443	42.8	groundwater metagenome, groundwater well, Colorado	100 (0)	120	31
UBA5871	Flavobacteriales	Crocinitomiciaceae	Fluviicola	Fluviicola sp002432085	GCA_002432085.1	3600659	49.5	soil metagenome, soil, Israel	83.26 (3.78)	96	23
UBA5869	Flavobacteriales	Crocinitomiciaceae	Fluviicola	Fluviicola sp002432565	GCA_002432565.1	4086315	41.6	soil metagenome, soil, Israel	85.44 (0.86)	98	18
UBA7666	Flavobacteriales	Crocinitomiciaceae	Fluviicola	Fluviicola sp002483265	GCA_002483265.1	4703194	38.8	biofilm metagenome, water, Germany	99.46 (0)	115	30
DSM 16823T	Flavobacteriales	Crocinitomiciaceae	Fluviicola	Fluviicola taffensis	GCA_000194605.1	4633577	36.5	isolate, river epilithon, UK	100 (0)	120	31
CGMCC 1.7005T	Flavobacteriales	Crocinitomiciaceae	Lishizhenia	Lishizhenia tianjinensis	GCF_900116425.1	3567068	37.4	isolate, coastal seawater, China	100 (0)	118	31
SM1701T	Flavobacteriales	Crocinitomiciaceae	Putridiphytobacter	Putridiphytobacter roseus	GCF_003234935.1	4042952	34.1	isolate, seaweed, King George Is, Antarctica	99.82 (1.08)	117	30
SZUA-381	Flavobacteriales	Crocinitomiciaceae	SZUA-381	SZUA-381 sp003247185	GCA_003247185.1	2742294	41	hydrothermal vent metagenome, marine hydrothermal sulfide sediment, South Mid-Atlantic Ridge	78.11 (5.14)	93	30
UBA2040	Flavobacteriales	Crocinitomiciaceae	UBA2040	UBA2040 sp002332715	GCA_002332715.1	2101278	38	marine metagenome, seawater, Columbia River plume	76.06 (2.45)	88	28
UBA4011	Flavobacteriales	Crocinitomiciaceae	UBA2040	UBA2040 sp002384725	GCA_002384725.1	2245274	38.3	marine metagenome, seawater, Baltic Sea	86.08 (0)	90	19
UBA6051	Flavobacteriales	Crocinitomiciaceae	UBA4466	UBA4466 sp002427735	GCA_002427735.1	4248545	40	coral metagenome, coral mucus, Florida	98.38 (0.54)	110	30
UBA7325	Flavobacteriales	Crocinitomiciaceae	UBA4466	UBA4466 sp002471375	GCA_002471375.1	3044568	39.1	marine metagenome, marine w/ plankton,	96.54 (0.54)	109	30
SP136	Flavobacteriales	Crocinitomiciaceae	UBA4466	UBA4466 sp002709305	GCA_002709305.1	2315296	32.5	Tara metagenome, pelagic zone, South Pacific Ocean	97.3 (2.61)	117	31
NORP8	Flavobacteriales	Crocinitomiciaceae	UBA4466	UBA4466 sp002733985	GCA_002733985.1	5085187	38.9	marine metagenome, marine subsurface aquifer, North Pond Atlantic Ocean	98.92 (2.16)	115	31
NORP3	Flavobacteriales	Crocinitomiciaceae	UBA4466	UBA4466 sp002734065	GCA_002734065.1	3490480	37	marine metagenome, marine subsurface aquifer, North Pond Atlantic Ocean	100 (13.79)	114	29
XM_24bin1	Flavobacteriales	Crocinitomiciaceae	UBA4466	UBA4466 sp003149635	GCA_003149635.1	3630065	42.8	marine metagenome, Synechococcus culture, off China	99.46 (0.54)	118	30
UBA5422	Flavobacteriales	Crocinitomiciaceae	UBA5422	UBA5422 sp002409405	GCA_002409405.1	3460091	40.3	fermentation metagenome, mud, China	86.76 (0)	108	29
TMED16	Flavobacteriales	Crocinitomiciaceae	UBA952	UBA952 sp002167775	GCA_002167775.1	2458610	38	Tara metagenome, marine photic zone, Mediterranean Sea	94.41 (4.32)	112	31
UBA958	Flavobacteriales	Crocinitomiciaceae	UBA952	UBA952 sp002293045	GCA_002293045.1	2384596	41.9	freshwater metagenome, freshwater, Spain	90.72 (0.72)	108	30
UBA952	Flavobacteriales	Crocinitomiciaceae	UBA952	UBA952 sp002293185	GCA_002293185.1	2174146	42.3	freshwater metagenome, freshwater, Spain	98.27 (0)	115	30
UBA7468	Flavobacteriales	Crocinitomiciaceae	UBA952	UBA952 sp002478565	GCA_002478565.1	2306115	41.3	freshwater metagenome, freshwater,	96.74 (0.54)	108	29
EAC53	Flavobacteriales	Crocinitomiciaceae	UBA952	UBA952 sp002696025	GCA_002696025.1	1397255	31.4	Tara metagenome, marine photic zone, Eastern Africa Coastal Province	56.04 (1.08)	81	24
UBA8924	Flavobacteriales	Crocinitomiciaceae	UBA952	UBA952 sp003512365	GCA_003512365.1	2130011	36.1	freshwater metagenome, freshwater,	82.28 (2.95)	96	29
EAC74	Flavobacteriales	Schleiferiaceae emend.	Owenweeksia	Owenweeksia sp002695025	GCA_002695025.1	4460847	46	Tara metagenome, pelagic zone, Eastern Africa Coastal Province	100 (0)	120	31
SP74	Flavobacteriales	Schleiferiaceae emend.	Owenweeksia	Owenweeksia sp002695025	GCA_002715525.1	3804900	45.94	Tara metagenome, pelagic zone, South Pacific Ocean	81.65 (2.96)	95	18
LMG 25704T	Flavobacteriales	Schleiferiaceae emend.	Phaeocystidibacter	Phaeocystidibacter luteus	GCA_008933115.1	3213381	46.5	isolate, (Phaeocystis globosa) algal culture	̶―	120	31
JCM 30614T	Flavobacteriales	Schleiferiaceae emend.	Phaeocystidibacter	Phaeocystidibacter marisrubri	GCA_008933165.1	3351272	44.7	isolate, marine sediment, Red Sea	̶―	120	31
BACL7 MAG-120322-bin74	Flavobacteriales	Schleiferiaceae emend.	TMED14	TMED14 sp001438205	GCA_001438205.1	1743356	49	marine metagenome, surface water, Baltic Sea	97.85 (0)	110	30
BACL7 MAG-120910-bin2	Flavobacteriales	Schleiferiaceae emend.	TMED14	TMED14 sp001438205	GCA_001438305.1	1746953	49	marine metagenome, surface water, Baltic Sea	98.39 (0.83)	111	30
BACL7 MAG-121220-bin83	Flavobacteriales	Schleiferiaceae emend.	TMED14	TMED14 sp001438205	GCA_001438175.1	1723929	49	marine metagenome, surface water, Baltic Sea	95.43 (0)	109	30
UBA9280	Flavobacteriales	Schleiferiaceae emend.	TMED14	TMED14 sp001438205	GCA_003445275.1	1484052	49.1	marine metagenome	68.21 (2.69)	87	19
TMED14	Flavobacteriales	Schleiferiaceae emend.	TMED14	TMED14 sp002167805	GCA_002167805.1	1720102	36.1	Tara metagenome, marine photic zone, Mediterranean Sea	94.44 (4.3)	114	31
UBA972	Flavobacteriales	Schleiferiaceae emend.	TMED14	TMED14 sp002292855	GCA_002292855.1	1602266	56	freshwater metagenome, freshwater, Spain	85.34 (0)	108	30
BACL23 MAG-120924-bin60	Flavobacteriales	Schleiferiaceae emend.	TMED14	TMED14 sp002381225	GCA_001438165.1	1727489	54.6	marine metagenome, surface water, Baltic Sea	95.47 (2.41)	106	30
CPC97	Flavobacteriales	Schleiferiaceae emend.	TMED14	TMED14 sp002682945	GCA_002682945.1	1654937	36.5	Tara metagenome, pelagic zone, Chile-Peru Current Coastal Province	93.28 (4.84)	116	31
Baikal_G4	Flavobacteriales	Schleiferiaceae emend.	TMED14	TMED14 sp002737315	GCA_002737315.1	1363918	55	lake water metagenome, lake water, Lake Baikal, Russia	81.99 (0.56)	102	31
UBA9600	Flavobacteriales	Schleiferiaceae emend.	TMED14	TMED14 sp003444795	GCA_003444795.1	1427911	53	aquatic metagenome	76.06 (1.08)	102	30
UBA9924	Flavobacteriales	Schleiferiaceae emend.	TMED14	TMED14 sp003451355	GCA_003451355.1	1396830	57.9	marine metagenome	67.65 (1.08)	104	31
UBA11256	Flavobacteriales	Schleiferiaceae emend.	TMED14	TMED14 sp003507115	GCA_003445905.1	1301703	54.3	marine metagenome, marine,	76.09 (0.54)	103	29
UBA3477	Flavobacteriales	Schleiferiaceae emend.	UBA10364	UBA10364 sp002378005	GCA_002378005.1	1851623	47.4	aquatic metagenome, ,	95.7 (0)	117	31
UBA10364	Flavobacteriales	Schleiferiaceae emend.	UBA10364	UBA10364 sp002387615	GCA_003506855.1	1281852	44.2	marine metagenome, marine,	77.06 (2.69)	93	20
UBA4585	Flavobacteriales	Schleiferiaceae emend.	UBA10364	UBA10364 sp002387615	GCA_002387615.1	1696643	44.3	marine metagenome, subsurface seawater, North Sea	87.71 (1.08)	109	30
UBA5939	Flavobacteriales	Schleiferiaceae emend.	UBA10364	UBA10364 sp002430755	GCA_002430755.1	1432710	45.7	marine metagenome	71.84 (1.08)	90	27
CPC1326	Flavobacteriales	Schleiferiaceae emend.	UBA10364	UBA10364 sp002685435	GCA_002685435.1	1661110	44.1	Tara metagenome, pelagic zone, Chile-Peru Current Coastal Province	77.95 (3.71)	99	14
SAT2756	Flavobacteriales	Schleiferiaceae emend.	UBA10364	UBA10364 sp002707525	GCA_002707525.1	2112507	40.4	Tara metagenome, pelagic zone, South Atlantic Ocean	90.86 (1.86)	98	4
Sum29NG08bin36	Flavobacteriales	Schleiferiaceae emend.	UBA10364	UBA10364 sp003023665	GCA_003023665.1	1854667	40.9	freshwater metagenome, bay water spring sample , Delaware	90.86 (2.33)	118	31
Sum29DG08bin35	Flavobacteriales	Schleiferiaceae emend.	UBA10364	UBA10364 sp003045825	GCA_003046035.1	1866485	45.2	freshwater metagenome, bay water spring sample , Delaware	97.85 (0.27)	116	31
SUM29DG08bin67	Flavobacteriales	Schleiferiaceae emend.	UBA10364	UBA10364 sp003045825	GCA_003045825.1	1826900	45.3	freshwater metagenome, bay water spring sample , Delaware	97.85 (0)	119	31
SUM29NL08bin69	Flavobacteriales	Schleiferiaceae emend.	UBA10364	UBA10364 sp003045825	GCA_003045945.1	1787195	45.3	freshwater metagenome, bay water spring sample , Delaware	97.31 (0)	118	31
SUm29DL08bin30	Flavobacteriales	Schleiferiaceae emend.	UBA10364	UBA10364 sp003045825	GCA_003046015.1	1848536	45.2	freshwater metagenome, bay water spring sample , Delaware	96.24 (1.9)	119	31
UBA10897	Flavobacteriales	Schleiferiaceae emend.	UBA10364	UBA10364 sp003445735	GCA_003445735.1	1589860	46.5	marine metagenome, marine,	83.81 (0.08)	105	27
UBA8576	Flavobacteriales	Schleiferiaceae emend.	UBA10364	UBA10364 sp003455605	GCA_003455605.1	1298694	46.4	marine metagenome	70.45 (0.54)	98	27
UBA11746	Flavobacteriales	Schleiferiaceae emend.	UBA10364	UBA10364 sp003487785	GCA_003487785.1	1452292	41.8	marine metagenome, marine,	72.56 (0.27)	105	30
UBA3442	Flavobacteriales	Schleiferiaceae emend.	UBA3442	UBA3442 sp002378565	GCA_002378565.1	1.468,084	49.2	marine metagenome	86.66 (0)	116	not included
UBA7878	Flavobacteriales	Schleiferiaceae emend.	UBA7878	UBA7878 sp002501205	GCA_002501205.1	3592639	43.6	marine metagenome, marine w/ plankton,	95.93 (0)	109	30
Spr20608bin23	Flavobacteriales	Schleiferiaceae emend.	UBA7878	UBA7878 sp003045865	GCA_003045865.1	3052994	41	freshwater metagenome, bay water spring sample , Delaware	95.11 (0)	108	17
Gem2.Bin46	Flavobacteriales	Cryomorphaceae emend.	̶―	̶―	GCA_007695365.1	3520093	49.3	soda lake metagenome, alkaline salt lake, Canada	̶―	120	31
QSSC1-22T	Flavobacteriales	Cryomorphaceae emend.	Cryomorpha	Cryomorpha ignava		5006455	39.9	quartz stone sublithic biofilm, Antarctica	̶―	120	31
CIP 107457T	Flavobacteriales	Flavobacteriaceae	Aequorivita	Aequorivita antarctica	GCA_900489835.1	3803249	37.3	isolate, coastal seawater, Antarctica	99.62 (0.19)	120	31
DSM 19832T	Flavobacteriales	Flavobacteriaceae	Aquimarina	Aquimarina muelleri	GCA_000430665.1	4903219	31.3	isolate, seawater, Russia	99.62 (0)	119	31
DSM 15913T	Flavobacteriales	Flavobacteriaceae	Arenibacter	Arenibacter latericius	GCA_000424985.1	4480165	36.8	isolate, coastal marine sandy sediment, China	99.67(0.17)	120	31
DSM 7271T	Flavobacteriales	Flavobacteriaceae	Capnocytophaga	Capnocytophaga ochracea	GCA_000023285.1	2612925	39.6	isolate, oral cavity	100 (0)	119	31
DSM 7489T	Flavobacteriales	Flavobacteriaceae	Cellulophaga	Cellulophaga lytica	GCA_000190595.1	3765936	32.1	isolate, beach mud, Costa Rica	99.67 (0)	120	31
ATCC 11947T	Flavobacteriales	Flavobacteriaceae	Flavobacterium	Flavobacterium aquatile	GCA_000757385.1	3490856	32.2	isolate, freshwater	99.65 (0)	120	31
DSM 19838T	Flavobacteriales	Flavobacteriaceae	Gramella	Gramella echinicola	GCA_000423065.1	3513826	36.9	isolate, sea urchin, Russia	99.62 (0)	120	31
DSM 3653T	Flavobacteriales	Flavobacteriaceae	Leeuwenhoekiella	Leeuwenhoekiella marinoflava	GCA_900129005.1	4733424	37.5	isolate, seawater	99.54 (0.4)	120	31
LP1T	Flavobacteriales	Flavobacteriaceae	Lutibacter	Lutibacter profunda	GCA_001543325.1	2966978	29.8	isolate, microbial mat, Atlantic Mid-Ocean Ridge hydrothermal vent	97.38 (0.4)	118	31
DSM 19840T	Flavobacteriales	Flavobacteriaceae	Maribacter	Maribacter sedimenticola	GCA_900188415.1	4269365	37.5	isolate, marine sediment, Russia	99.67 (0.99)	118	31
DSM 15361T	Flavobacteriales	Flavobacteriaceae	Mesonia	Mesonia algae	GCA_003253545.1	3088900	33.1	isolate, green algae, Russia	99.24 (0.19)	120	31
DSM 13258T	Flavobacteriales	Flavobacteriaceae	Muricauda	Muricauda ruestringensis	GCA_000224085.1	3842422	41.4	isolate, intertidal sediment, North Sea	99.34 (0.83)	120	31
DSM 2801T	Flavobacteriales	Flavobacteriaceae	Myroides	Myroides odoratus	GCA_000243275.1	4301842	35.8	̶―	99.65 (3.0)	120	31
JCM 12886T	Flavobacteriales	Flavobacteriaceae	Nonlabens	Nonlabens tegetincola	GCA_002954355.1	3028293	35.7	isolate, microbial mat of sub-tropical estuary, Bahamas	99.12 (1.61)	120	31
CAM030T	Flavobacteriales	Flavobacteriaceae	Olleya	Olleya marilimosa	GCA_000518485.1	3343709	31.8	isolate, plankton net sample, Southern Ocean	99.67 (0.17)	120	31
ATCC 700397T	Flavobacteriales	Flavobacteriaceae	Polaribacter	Polaribacter filamentus	GCA_002943715.1	4281931	31.4	isolate, surface seawater, Arctic Ocean	98.85 (5.2)	119	30
DSM 19858T	Flavobacteriales	Flavobacteriaceae	Pseudozobellia	Pseudozobellia thermophila	GCA_900141855.1	5036817	47.1	isolate, green algae, Russia	99.67 (1.04)	120	28
ATCC 700755T	Flavobacteriales	Flavobacteriaceae	Psychroflexus	Psychroflexus torquis	GCA_000153485.2	4321832	34.5	isolate, sea-ice, Antarctica	98.73 (2.28)	120	31
ACAM 48T	Flavobacteriales	Flavobacteriaceae	Salegentibacter	Salegentibacter salegens	GCA_900142975.1	4010099	37.2	isolate, hypersaline lake, Antarctica	99.43 (1.84)	120	31
NCIMB 2154T	Flavobacteriales	Flavobacteriaceae	Tenacibaculum	Tenacibaculum maritimum	GCA_900119795.1	3435971	32	isolate, diseased red sea bream fingerling, Japan	99.22 (0.34)	120	31
DSM 15363T	Flavobacteriales	Flavobacteriaceae	Winogradskyella	Winogradskyella thalassocola	GCA_900099995.1	4573152	33.3	isolate, marine algae, Russia	99.67 (0.75)	120	31
SP330	Flavobacteriales	GCA-002722245	GCA-002722245	GCA-002722245 sp002717515	GCA_002717515.1	2643743	33.9	Tara metagenome, pelagic zone, South Pacific Ocean	90.3 (0.54)	110	28
SP2976	Flavobacteriales	GCA-002722245	GCA-002722245	GCA-002722245 sp002720635	GCA_002720635.1	1953004	33.9	Tara metagenome, pelagic zone, South Pacific Ocean	73.08 (3.08)	96	30
SP250	Flavobacteriales	GCA-002722245	GCA-002722245	GCA-002722245 sp002722245	GCA_002722245.1	3000463	34.7	Tara metagenome, pelagic zone, South Pacific Ocean	95.7 (4.84)	115	29
Norp27	Flavobacteriales	GCA-002746335	GCA-2746335	GCA-2746335 sp002746335	GCA_002746335.1	4165615	41.6	marine metagenome, marine subsurface aquifer, North Pond Atlantic Ocean	96.67 (1.93)	115	30
JBKA-6T	Flavobacteriales	Ichthyobacteriaceae	Ichthyobacterium	Ichthyobacterium seriolicida	GCA_002369955.1	1,921,407	32.8	isolate, yellowtail fish with haemolytic jaundice	98.92 (0)	116	31
BCD3	Flavobacteriales	koll-22 (Vicingaceae fam nov.)	̶―	̶―	GCA_008501555.1	3177665	34	bioreactor metagenome, marine ANAMMOX bioreactor, Saudi Arabia	̶―	117	30
BRH_c54	Flavobacteriales	koll-22 (Vicingaceae fam nov.)	BRH-c54	BRH-c54 sp000961845	GCA_000961845.1	2917452	32.2	rock porewater metagenome, porewater, Switzerland	95 (1.08)	94	31
NP89	Flavobacteriales	koll-22 (Vicingaceae fam nov.)	BRH-c54	BRH-c54 sp002359215	GCA_002726195.1	3131483	32.2	Tara metagenome, pelagic zone, North Pacific	99.87 (1.08)	117	30
CG18_big_fil_WC_8_21_14_2_50_32_9	Flavobacteriales	koll-22 (Vicingaceae fam nov.)	BRH-c54	BRH-c54 sp002770955	GCA_002770955.1	3132852	32.1	groundwater metagenome, groundwater, Utah	89.96 (0.54)	106	31
HGW-Bacteroidetes-12	Flavobacteriales	koll-22 (Vicingaceae fam nov.)	BRH-c54	BRH-c54 sp002841035	GCA_002841035.1	2774375	32.3	groundwater metagenome, groundwater, Japan	82.62 (3.49)	105	30
RIFCSPLOWO2_12_FULL_31_6	Flavobacteriales	koll-22 (Vicingaceae fam nov.)	GCA-002793235	̶―	GCA_001769375.1	3208541	31.4	groundwater metagenome, groundwater well, Colorado	64.78 (14.53)	73	27
Norp85	Flavobacteriales	koll-22 (Vicingaceae fam nov.)	GCA-002793235	GCA-002793235 sp002401955	GCA_002401955.1	4185383	32.5	marine metagenome, marine subsurface aquifer, North Pond Atlantic Ocean	85.48 (0.29)	85	4
NORP67	Flavobacteriales	koll-22 (Vicingaceae fam nov.)	GCA-002793235	GCA-002793235 sp002402165	GCA_002402165.1	3057691	32	marine metagenome, marine subsurface aquifer, North Pond Atlantic Ocean	90.32 (0)	107	31
CG_4_10_14_0_2_um_filter_32_8	Flavobacteriales	koll-22 (Vicingaceae fam nov.)	GCA-002793235	GCA-002793235 sp002790175	GCA_002793235.1	2183601	32.1	groundwater metagenome, groundwater, Utah	77.96 (0.47)	102	31
UBA11591	Flavobacteriales	koll-22 (Vicingaceae fam nov.)	UBA11591	UBA11591 sp003487525	GCA_003487525.1	2664046	42.8	river metagenome, river water, Australia	80.91 (0.69)	100	26
SAT43	Flavobacteriales	koll-22 (Vicingaceae fam nov.)	UBA1494	UBA1494 sp002706365	GCA_002706365.1	3018417	40.5	Tara metagenome, pelagic zone, South Atlantic Ocean	98.92 (0.27)	118	30
UBA1494	Flavobacteriales	koll-22 (Vicingaceae fam nov.)	UBA1494	UBA1494 sp002706365	GCA_002325045.1	2927527	40.6	marine metagenome, marine w/ plankton,	96.02 (0)	120	31
SAT140	Flavobacteriales	koll-22 (Vicingaceae fam nov.)	UBA1494_A	UBA1494_A sp002713165	GCA_002713165.1	1768453	38.4	Tara metagenome, pelagic zone, South Atlantic Ocean	70.41 (0)	90	16
CPC31	Flavobacteriales	koll-22 (Vicingaceae fam nov.)	UBA5081	UBA5081 sp002415785	GCA_002684475.1	3448277	36.1	Tara metagenome, pelagic zone, Chile-Peru Current Coastal Province	98.92 (1.61)	118	31
UBA5081	Flavobacteriales	koll-22 (Vicingaceae fam nov.)	UBA5081	UBA5081 sp002415785	GCA_002415785.1	3399404	36.1	marine metagenome, marine w/ plankton,	100 (0)	105	29
UBA852	Flavobacteriales	koll-22 (Vicingaceae fam nov.)	UBA852	UBA852 sp002295925	GCA_002295925.1	2734547	35.3	marine metagenome, marine w/ plankton	99.46 (0)	107	31
NCIMB 15042T	Flavobacteriales	koll-22 (Vicingaceae fam nov.)	Vicingus	Vicingus serpentipes	GCF_007993035.1	2918678	31	isolate, surface of a stone collected on the sea shore, Germany	̶―	120	31
JCM 18817T	Flavobacteriales	Luteibaculaceae fam. nov.	Luteibaculum	Luteibaculum oceani	GCA_007995015.1	2923708	39.9	isolate, surface seawater, Taiwan	̶―	120	31
NORP157	Flavobacteriales	NORP154	GCA-2400975	GCA-2400975 sp002400975	GCA_002400975.1	2953460	43.6	marine metagenome, marine subsurface aquifer, North Pond Atlantic Ocean	61.21 (0.86)	63	4
NORP154	Flavobacteriales	NORP154	NORP154	NORP154 sp002401055	GCA_002401055.1	2487107	40.8	marine metagenome, marine subsurface aquifer, North Pond Atlantic Ocean	62.23 (0)	66	7
Bin_25_2	Flavobacteriales	PHOS-HE28	̶―	̶―	GCA_008016945.1	4081487	61.9	wastewater metagenome, water purification system, California	̶―	103	19
UBA2426	Flavobacteriales	PHOS-HE28	PHOS-HE28	PHOS-HE28 sp002342985	GCA_002342985.1	3640411	65.3	bioreactor sludge metagenome, activated sludge, Australia	83.61 (3.6)	103	30
UBA5013	Flavobacteriales	PHOS-HE28	PHOS-HE28	PHOS-HE28 sp002396605	GCA_002396605.1	3170827	59.5	wastewater metagenome, wastewater,	85.07 (1.08)	99	25
UBA7690	Flavobacteriales	PHOS-HE28	PHOS-HE28	PHOS-HE28 sp002482775	GCA_002482775.1	4462410	58.6	biofilm metagenome, water, Germany	96.33 (1.08)	117	31
LA	Flavobacteriales	Schleiferiaceae (Owenweeksiaceae fam. nov.)	Schleiferia	̶―	GCF_003851885.1	2671880	42.6	isolate, hot spring, Japan	̶―	114	29
OS-Red	Flavobacteriales	Schleiferiaceae (Owenweeksiaceae fam. nov.)	Schleiferia	Schleiferia thermophila	GCA_000736515.1	2617694	42.9	isolate, hot spring, Azores	100 (0)	118	29
NAT88	Flavobacteriales	TMED113	GCA-002701365	GCA-002701365 sp002701365	GCA_002701365.1	1545239	30.5	Tara metagenome, pelagic zone, North Atlantic Ocean	93.17 (0)	111	30
NAT501	Flavobacteriales	TMED113	GCA-002707245	GCA-002707245 sp002698365	GCA_002698365.1	1190163	30.7	Tara metagenome, pelagic zone, North Atlantic Ocean	70.69 (3.45)	82	2
NAT99	Flavobacteriales	TMED113	GCA-2696965	GCA-2696965 sp002696965	GCA_002696965.1	933449	30.2	Tara metagenome, pelagic zone, North Atlantic Ocean	62.28 (1.88)	71	14
SAT41	Flavobacteriales	TMED113	GCA-2706465	GCA-2706465 sp002706465	GCA_002706465.1	1030476	29.2	Tara metagenome, pelagic zone, South Atlantic Ocean	65.75 (0.04)	85	28
SP39	Flavobacteriales	TMED113	GCA-2718035	GCA-2718035 sp002718035	GCA_002718035.1	1261452	28	Tara metagenome, pelagic zone, South Pacific Ocean	76.24 (0.54)	98	31
bacter9	Flavobacteriales	TMED113	GCA-2863085	GCA-2863085 sp002863085	GCA_002863085.1	1353240	31.2	marine metagenome, marine	86.72 (2.31)	111	30
TMED113	Flavobacteriales	TMED113	TMED113	TMED113 sp002170235	GCA_002170235.1	1311028	29.9	Tara metagenome, pelagic zone, Mediterranean Sea	72.89 (0.54)	92	28
UBA8217	Flavobacteriales	UA16	ASP10-05a	ASP10-05a sp000981645	GCA_003538795.1	2066030	38	marine metagenome	65.59 (0)	95	22
ASP10-05a	Flavobacteriales	UA16	ASP10-05a	ASP10-05a sp000981645	GCA_000981645.1	2891733	38.2	marine metagenome, marine, Amundsen Sea polynya	91.47 (0)
UBA1958	Flavobacteriales	UA16	ASP10-05a	ASP10-05a sp002336675	GCA_002336675.1	2293621	37.4	marine metagenome, marine w/ plankton,	92.11 (0)
UBA979	Flavobacteriales	UA16	UA16	UA16 sp002292325	GCA_002292325.1	2035131	49.7	marine metagenome, marine, North Sea	73.44 (1.08)	78	13
UBA1531	Flavobacteriales	UA16	UA16	UA16 sp002323795	GCA_002323795.1	2380056	48.2	marine metagenome, marine w/ plankton,	92.45 (0.54)	105	24
NP107	Flavobacteriales	UA16	UA16	UA16 sp002323795	GCA_002731615.1	2149549	48.1	Tara metagenome, pelagic zone, North Pacific Ocean	82.99 (0.13)	104	27
UBA1959	Flavobacteriales	UA16	UA16	UA16 sp002336085	GCA_002336085.1	2172169	48	marine metagenome, marine w/ plankton,	89.89 (0.27)
UBA10367	Flavobacteriales	UA16	UA16	UA16 sp002390405	GCA_003506865.1	1618257	50.9	marine metagenome, marine,	64.55 (0.38)	88	30
UBA4442	Flavobacteriales	UA16	UA16	UA16 sp002390405	GCA_002390405.1	2274494	50.8	marine metagenome, marine, North Sea	92.19 (1.88)
UBA10405	Flavobacteriales	UA16	UA16	UA16 sp002390615	GCA_003491685.1	2152454	49.7	marine metagenome, marine,	82.4 (1.97)	99	21
UBA4429	Flavobacteriales	UA16	UA16	UA16 sp002390615	GCA_002390615.1	2428419	49.7	marine metagenome, subsurface seawater, North Sea	88.72 (0.54)
SP187	Flavobacteriales	UA16	UA16	UA16 sp002420235	GCA_002723175.1	2305420	48.2	Tara metagenome, pelagic zone, South Pacific Ocean	92.99 (3.76)	113	30
UBA5692	Flavobacteriales	UA16	UA16	UA16 sp002420235	GCA_002420235.1	2216389	48.9	marine metagenome, marine w/ plankton,	93.34 (0.9)
TMED209	Flavobacteriales	UA16	UA16	UA16 sp002448555	GCA_002170625.2	1661034	54.1	Tara metagenome, marine photic zone, Mediterranean Sea	57.8 (2.69)	114	31
UBA6969	Flavobacteriales	UA16	UA16	UA16 sp002448555	GCA_002448555.1	2049066	56	marine metagenome, marine w/ plankton,	88.68 (0)
UBA7443	Flavobacteriales	UA16	UA16	UA16 sp002477505	GCA_002477505.1	1896344	50.6	marine metagenome, subsurface seawater, North Sea	86 (0.2)
MED692	Flavobacteriales	UA16	UA16	UA16 sp002690915	GCA_002690915.1	2388848	52.1	Tara metagenome, marine photic zone, Mediterranean Sea	92.2 (1.08)	111	31
NP986	Flavobacteriales	UA16	UA16	UA16 sp002690915	GCA_002725055.1	2494384	52.6	Tara metagenome, pelagic zone, North Pacific Ocean	85.3 (5.66)	86	5
bacter1	Flavobacteriales	UA16	UA16	UA16 sp002863125	GCA_002863125.1	2274441	56	marine metagenome, seawater, Atlantic Ocean	98.92 (0)	115	29
SP51	Flavobacteriales	UA16	UA16	UA16 sp002863125	GCA_002715905.1	1523338	55.4	Tara metagenome, pelagic zone, South Pacific Ocean	73.63 (0)	83	29
UBA8165	Flavobacteriales	UA16	UA16	UA16 sp002863125	GCA_003499355.1	1776419	56.5	marine metagenome	73.2 (0.9)	83	4
UBA8088	Flavobacteriales	UA16	UBA11663	̶―	GCA_003487445.1	1654217	58.5	marine metagenome	66.33 (0.91)	96	26
UBA8368	Flavobacteriales	UA16	UBA11663	UBA11663 sp002312415	GCA_003482425.1	1365033	51.1	marine metagenome	62.65 (0.95)	95	29
UBA1112	Flavobacteriales	UA16	UBA11663	UBA11663 sp002312415	GCA_002313415.1	2072481	51.5	marine metagenome, marine w/ plankton,	92.33 (0)
CPC84	Flavobacteriales	UA16	UBA11663	UBA11663 sp002683345	GCA_002683345.1	1854438	58.6	Tara metagenome, pelagic zone, Chile-Peru Current Coastal Province	72.11 (0)	77	10
RS402	Flavobacteriales	UA16	UBA11663	UBA11663 sp002729115	GCA_002729115.1	1676810	59.9	Tara metagenome, pelagic zone, Red Sea	77.06 (0.29)	98	29
UBA12558	Flavobacteriales	UA16	UBA11663	UBA11663 sp002729115	GCA_003518785.1	1829697	60.1	marine metagenome, marine,	69.78 (0.54)	103	29
TMED45	Flavobacteriales	UA16	UBA11663	UBA11663 sp002863145	GCA_002167585.1	2385176	53.5	Tara metagenome, marine photic zone, Mediterranean Sea	86.47 (2.42)	107	30
SAT132	Flavobacteriales	UA16	UBA11663	UBA11663 sp002863145	GCA_002714325.1	1956592	58.3	Tara metagenome, pelagic zone, South Atlantic Ocean	85.27 (1.08)	108	31
bacter6	Flavobacteriales	UA16	UBA11663	UBA11663 sp002863145	GCA_002863145.1	2136869	58.1	marine metagenome, seawater, Atlantic Ocean	93.76 (0)
UBA4660	Flavobacteriales	UA16	UBA4660	UBA4660 sp002405435	GCA_002405435.1	2796344	54.4	freshwater metagenome, lake water,	79.6 (1.88)
TMED114	Flavobacteriales	UA16	UBA8752	UBA8752 sp002172485	GCA_002172485.2	1651219	61.1	Tara metagenome, marine photic zone, Mediterranean Sea	72.85 (1.16)	97	31
UBA1995	Flavobacteriales	UA16	UBA8752	UBA8752 sp002336475	GCA_002336475.1	2493826	55.6	marine metagenome, marine, North Sea	90.32 (1.61)	91	9
UBA4474	Flavobacteriales	UA16	UBA8752	UBA8752 sp002389295	GCA_002389295.1	2541277	58.7	marine metagenome, marine, North Sea	89.68 (0.54)
CPC55	Flavobacteriales	UA16	UBA8752	UBA8752 sp002683735	GCA_002683735.1	1708504	60.1	Tara metagenome, pelagic zone, Chile-Peru Current Coastal Province	68.01 (1.72)	82	1
SP3009	Flavobacteriales	UA16	UBA8752	UBA8752 sp002720375	GCA_002720375.1	1563190	54.3	Tara metagenome, pelagic zone, South Pacific Ocean	72.94 (2.69)	81	26
bacter3	Flavobacteriales	UA16	UBA8752	UBA8752 sp002862785	GCA_002862785.1	2435289	62.3	marine metagenome, seawater, Atlantic Ocean	97.04 (0.54)
UBA1962	Flavobacteriales	UA16	UBA974	UBA974 sp002336655	GCA_002336655.1	2124636	43.6	marine metagenome, marine w/ plankton,	85.39 (2.28)
EAC32	Flavobacteriales	UA16	UBA974	UBA974 sp002693775	GCA_002693775.1	1872651	40.6	Tara metagenome, marine photic zone, Eastern Africa Coastal Province	94.18 (2.69)	113	31
NAT165	Flavobacteriales	UA16	UBA974	UBA974 sp002700285	GCA_002700285.1	2509760	43.3	Tara metagenome, pelagic zone, North Atlantic Ocean	97.85 (4.84)	120	30
SP201	Flavobacteriales	UA16	UBA974	UBA974 sp002722795	GCA_002722795.1	1736712	38.5	Tara metagenome, pelagic zone, South Pacific Ocean	85.58 (0)	97	24
NORP19	Flavobacteriales	UA16	UBA974	UBA974 sp002746975	GCA_002746975.1	2390714	39.5	marine metagenome, marine subsurface aquifer, North Pond Atlantic Ocean	98.12 (2.69)	118	31
SAT1289	Flavobacteriales	UBA10066	GCA-002727735	̶―	GCA_002714435.1	2201031	31.9	Tara metagenome, pelagic zone, South Atlantic Ocean	86.83 (7.37)	111	30
IN1000	Flavobacteriales	UBA10066	GCA-002727735	GCA-002727735 sp002694645	GCA_002694645.1	882272	33.2	Tara metagenome, pelagic zone, Indian Monsoon Gyres Province	53.76 (0.05)	74	30
RS467	Flavobacteriales	UBA10066	GCA-002727735	GCA-002727735 sp002727735	GCA_002727735.1	1922202	32.1	Tara metagenome, pelagic zone, Red Sea	74.54 (3.98)	92	30
EAC2047	Flavobacteriales	UBA10066	GCA-2716065	GCA-2716065 sp002716065	GCA_002696665.1	1143628	33.3	Tara metagenome, pelagic zone, Eastern Africa Coastal Province	51.02 (0)	65	7
SP82	Flavobacteriales	UBA10066	GCA-2716065	GCA-2716065 sp002716065	GCA_002716065.1	2327368	32.6	Tara metagenome, pelagic zone, South Pacific Ocean	90.86 (2.87)	101	31
SP19	Flavobacteriales	UBA10066	GCA-2723085	GCA-2723085 sp002723085	GCA_002723085.1	2431853	30	Tara metagenome, pelagic zone, South Pacific Ocean	95.16 (0.02)	112	31
SP4269	Flavobacteriales	UBA10066	MED-G20	̶―	GCA_002717635.1	1520558	30.3	Tara metagenome, pelagic zone, South Pacific Ocean	60.17 (2.87)	77	22
TMED135	Flavobacteriales	UBA10066	MED-G20	̶―	GCA_002171225.2	1656508	29.9	Tara metagenome, seawater, Mediterranean Sea	68.82 (7.97)	93	30
ARS86	Flavobacteriales	UBA10066	MED-G20	MED-G20 sp002686655	GCA_002686655.1	2099918	29.9	Tara metagenome, pelagic zone, Northwest Arabian Sea Upwelling Province	92.47 (0)	110	31
SAT103	Flavobacteriales	UBA10066	MED-G20	MED-G20 sp002686655	GCA_002715205.1	1803236	29.5	Tara metagenome, pelagic zone, South Atlantic Ocean	87.53 (1.03)	109	31
MED621	Flavobacteriales	UBA10066	MED-G20	MED-G20 sp002691605	GCA_002691605.1	2236066	30.1	Tara metagenome, seawater, Mediterranean Sea	91.4 (2.47)	104	30
NAT187	Flavobacteriales	UBA10066	MED-G20	MED-G20 sp002691605	GCA_002711135.1	2450038	30.2	Tara metagenome, pelagic zone, North Atlantic Ocean	90.32 (2.69)	97	29
SAT175	Flavobacteriales	UBA10066	MED-G20	MED-G20 sp002713405	GCA_002713405.1	2007282	30.3	Tara metagenome, pelagic zone, South Atlantic Ocean	84.89 (1.88)	111	29
SP287	Flavobacteriales	UBA10066	SP287	SP287 sp002721285	GCA_002721285.1	1087788	30.5	Tara metagenome, pelagic zone, South Pacific Ocean	50.9 (0.18)	71	27
UBA10066	Flavobacteriales	UBA10066	UBA10066	UBA10066 sp003448535	GCA_003448535.1	2815889	41	marine metagenome, marine,	81.14 (2.69)	102	29
M0115	Flavobacteriales	UBA10329	̶―	̶―	GCA_006226795.1	1833815	49.4	estuarine sediment metagenome, surface sediment , China	̶―	76	16
UBA10329	Flavobacteriales	UBA10329	UBA10329	UBA10329 sp003456455	GCA_003456455.1	2879236	42.1	marine metagenome, marine,	72.97 (2.96)	88	9
UBA1820	Flavobacteriales	UBA1820	UBA1820	UBA1820 sp002314265	GCA_002314265.1	1811997	56.6	chicken gut metagenome, cecal contents,	96.08 (0.37)	113	31
CIM:MAG 32_1	Flavobacteriales	UBA1820	UBA1820	UBA1820 sp003150615	GCA_003150615.1	2043505	47.9	human gut metagenome, faeces, Mayo Clinic	88.24 (3.68)
UBA2798	Flavobacteriales	UBA2798	UBA2798	UBA2798 sp002351955	GCA_002351955.1	3767999	41.8	EBPR bioreactor metagenome, activated sludge, Australia	94.81 (0.54)	111	29
MED1094	Flavobacteriales	UBA7430	GCA-2692065	GCA-2692065 sp002692065	GCA_002692065.1	1650114	26.9	Tara metagenome, pelagic zone, Mediterranean Sea	86.81 (6.09)	101	30
UBA7430	Flavobacteriales	UBA7430	UBA7430	UBA7430 sp002478765	GCA_002478765.1	1762152	38.8	marine metagenome, subsurface seawater, North Sea	95.43 (1.61)	105	27
UJ101	Flavobacteriales	UJ101	UJ101	UJ101 sp001880285	GCF_001880285.1	3074209	30.7	isolate, crab, Korea	100 (0)	119	31
XJ109T	Flavobacteriales	Weeksellaceae	Algoriella	Algoriella xinjiangensis	GCA_900115015.1	3265911	30.9	isolate, wastewater, China	99.64 (0)	120	31
wkB301T	Flavobacteriales	Weeksellaceae	Apibacter	Apibacter adventoris	GCA_002964975.1	2756245	29.1	isolate, bee gut, USA	100 (1.08)	120	31
ATCC 43767T	Flavobacteriales	Weeksellaceae	Bergeyella	Bergeyella zoohelcum	GCA_000301075.1	2332784	36.1	isolate, infected animal wounds	100 (0.25)	120	31
DSM 27989T	Flavobacteriales	Weeksellaceae	Chishuiella	Chishuiella changwenlii	GCA_900142565.1	3443921	29.5	isolate, river water, China	100 (0)	120	31
ATCC 35910T	Flavobacteriales	Weeksellaceae	Chryseobacterium	Chryseobacterium gleum	GCA_000143785.1	5570640	36.8	isolate, urogenital tract	100 (0)	120	31
DSM 15886T	Flavobacteriales	Weeksellaceae	Cloacibacterium	Cloacibacterium normanense	GCA_900104195.1	2736266	33	isolate, wastewater, USA	100 (0.25)	120	31
DSM 25479T	Flavobacteriales	Weeksellaceae	Cruoricaptor	Cruoricaptor ignavus	GCA_900141665.1	2229574	45.1	isolate, blood infection	100 (0)	120	31
NBRC 12535T	Flavobacteriales	Weeksellaceae	Elizabethkingia	Elizabethkingia meningoseptica	GCA_000367325.1	3840286	36.4	isolate, spinal fluid	100 (0)	120	31
ATCC 43319T	Flavobacteriales	Weeksellaceae	Empedobacter	Empedobacter brevis	GCA_000382425.1	3792478	32.7	isolate, lung sputum	100 (0)	119	31
CGMCC 1.12708T	Flavobacteriales	Weeksellaceae	Moheibacter	Moheibacter sediminis	GCA_900176425.1	3229237	35.8	isolate, freshwater sediment, China	99.46 (1.08)	120	31
DSM 15997T	Flavobacteriales	Weeksellaceae	Ornithobacterium	Ornithobacterium rhinotracheale	GCA_000265465.1	2399175	37.2	isolate, avian respiratory tract	100 (0)	120	31
ATCC 11845T	Flavobacteriales	Weeksellaceae	Riemerella	Riemerella anatipestifer	GCA_000252855.1	2164087	35	isolate, pharynx of healthy pigeon	100 (0)	120	31
DSM 22323T	Flavobacteriales	Weeksellaceae	Soonwooa	Soonwooa buanensis	GCA_900167905.1	3329778	34.8	isolate, beach seawater, Korea	100 (0.98)	120	31
DSM 19622T	Flavobacteriales	Weeksellaceae	Weeksella	Weeksella virosa	GCA_000189415.1	2272954	35.9	isolate, human clinical sample	100 (0)	120	31
L13_3	NS11-12	L13_3	L13_3	L13-3 sp001602415	GCA_001602415.1	3236529	37.3	mixed culture, lakewater, USA	98.41 (0.16)	110	31
B1	NS11-12	L13-3	B1	B1 sp002256395	GCA_002256395.1	5498424	36.3	algal metagenome, lake diatoms, England	99.05 (6.03)	118	31
UBA8524	NS11-12	UBA8524	UBA8524	UBA8524 sp003531115	GCA_003531115.1	3532646	45.1	sediment metagenome	91.16 (0.95)	110	31
MED_G17	NS11-12	UBA9320	MED-G17	MED-G17 sp002457675	GCA_002457675.1	1668018	35.7	Tara metagenome, pelagic zone, Mediterranean Sea	95.63 (0.55)	116	31
NORP28	NS11-12	UBA9320	UBA9320	UBA9320 sp002746305	GCA_002746305.1	3874214	36.4	marine metagenome, marine subsurface aquifer, North Pond Atlantic Ocean	96.67 (0)	117	31
Baikal_G2	NS11-12	UBA955	UBA955	UBA955 sp002737705	GCA_002737705.1	1921484	40.7	lake water metagenome, lakewater, Lake Baikal, Russia	92.38 (5.48)	108	30
DSM 4252T	Rhodothermales	Rhodothermaceae	Rhodothermus	Rhodothermus marinus	GCA_000024845.1	3386737	64.3	isolate, hydrothermal vent environment, Japan	100 (0)	119	31
RIFCSPLOWO2-12-FULL-35-15	RIFCSPLOWO2-12-FULL-35-15	2-12-FULL-35-15	2-12-FULL-35-15	2-12-FULL-35-15 sp001769385	GCA_001769385.1	5386317	34.6	groundwater metagenome, groundwater well, Colorado	98.57 (1.61)	113	31
DSM 2844T	Saprospirales	Saprospiraceae	Saprospira	Saprospira grandis	GCA_000275825.1	4495250	46.1	isolate, decaying crab carapace, France	100 (0)	120	31
DSM 2366T	Sphingobacteriales	Sphingobacteriaceae	Pedobacter	Pedobacter heparinus	GCA_000023825.1	5167383	42	isolate, animal tissue	100 (0.48)	120	30
ATCC 33861	Sphingobacteriales	Sphingobacteriaceae	Sphingobacterium	Sphingobacterium spiritivorum	GCA_000143765.1	5093512	39.8	isolate, uterine sample	99.84 (0)	120	30
